# Supplementary material for: Activation of Adenosine A1 Receptor in Ischemic Stroke: Neuroprotection by Tetrahydroxy Stilbene Glycoside as an Agonist
Source: Antioxidants (Basel). 2021 Jul 12;10(7):1112. doi: 10.3390/antiox10071112 (PMC8301086; doi:10.3390/antiox10071112)
Supplement: Supplementary file 1 [file antioxidants-10-01112-s001.zip]

Archive with 1 entries (1 files):
- antioxidants-1293596-supplementary.pdf
